# Supplementary material for: Effect of Choline Forms and Gut Microbiota Composition on Trimethylamine-N-Oxide Response in Healthy Men
Source: Nutrients. 2020 Jul 25;12(8):2220. doi: 10.3390/nu12082220 (PMC7468900; doi:10.3390/nu12082220)
Supplement: Supplementary file 1 [file nutrients-12-02220-s001.zip]

Archive with 1 entries (1 files):
- nutrients-866783-supplementary.xlsx
