# Supplementary material for: Effect of Choline Forms and Gut Microbiota Composition on Trimethylamine-N-Oxide Response in Healthy Men
Source: Nutrients. 2020 Jul 25;12(8):2220. doi: 10.3390/nu12082220 (PMC7468900; doi:10.3390/nu12082220)
Supplement: Supplementary file 1 [file nutrients-12-02220-s001.zip › nutrients-866783-supplementary.xlsx]

## Sheet: Supplementary Table
	High-TMAO producers					Low-TMAO producers
Taxa	0	0.25	0.5	0.75	1	0	0.25	0.5	0.75	1	W	Reject null hypothesis
k__Bacteria;p__Firmicutes;c__Clostridia;o__Clostridiales;f__Ruminococcaceae;g__Clostridium	1	1	1	78	158	1	1	1	1	1	11	TRUE
k__Bacteria;p__Firmicutes;c__Clostridia;o__Clostridiales;f__Lachnospiraceae;g__Clostridium	87	152	263	385	1138	1	37	96	194	340	8	TRUE
k__Bacteria;p__Bacteroidetes;c__Bacteroidia;o__Bacteroidales;f__S24-7;g__	1	1	1	1	5	1	1	1	49	100	2	TRUE
k__Bacteria;p__Firmicutes;c__Bacilli;o__Lactobacillales;f__Streptococcaceae;g__Lactococcus	1	1	1	1	1	1	1	1	1	68	2	TRUE
k__Bacteria;p__Firmicutes;c__Clostridia;o__Clostridiales;f__Christensenellaceae;g__	1	1	1	1	125	1	1	8	90	420	2	TRUE
k__Bacteria;p__Firmicutes;c__Clostridia;o__Clostridiales;f__Clostridiaceae;g__	1	1	1	1	1	1	1	1	1	67	2	TRUE
k__Bacteria;p__Bacteroidetes;c__Bacteroidia;o__Bacteroidales;f__;g__	1	1	1	1	9	1	1	1	1	1876	2	TRUE
k__Bacteria;p__Cyanobacteria;c__4C0d-2;o__YS2;f__;g__	1	1	1	1	1	1	1	1	1	126	2	TRUE
k__Bacteria;p__Firmicutes;c__Erysipelotrichi;o__Erysipelotrichales;f__Erysipelotrichaceae;g__Catenibacterium	1	1	1	1	1	1	1	1	1	83	2	TRUE
k__Bacteria;p__Firmicutes;c__Clostridia;o__Clostridiales;f__Ruminococcaceae;g__Oscillospira	1	80	143	354	1359	53	124	162	264	432	1	TRUE
k__Bacteria;p__Firmicutes;c__Bacilli;o__Gemellales;f__Gemellaceae;g__Gemella	1	1	1	1	5	1	1	1	1	10	1	TRUE
k__Bacteria;p__Bacteroidetes;c__Bacteroidia;o__Bacteroidales;f__Rikenellaceae;g__Alistipes	1	90	167	485	6008	90	150	154	233	478	1	TRUE
k__Bacteria;p__Firmicutes;c__Clostridia;o__Clostridiales;f__Ruminococcaceae;g__Butyricicoccus	1	1	1	56	166	1	1	36	85	175	1	TRUE
k__Bacteria;p__Firmicutes;c__Clostridia;o__Clostridiales;f__Ruminococcaceae;g__	1	85	254	661	1205	1	196	340	653	2396	1	TRUE
k__Bacteria;p__Firmicutes;c__Clostridia;o__Clostridiales;f__Veillonellaceae;g__Dialister	1	1	55	135	445	1	1	1	28	680	0	TRUE
k__Bacteria;p__Firmicutes;c__Clostridia;o__Clostridiales;f__Ruminococcaceae;g__Faecalibacterium	146	545	889	1387	4316	143	338	655	1346	6309	0	TRUE
k__Bacteria;p__Firmicutes;c__Clostridia;o__Clostridiales;f__Ruminococcaceae;g__Gemmiger	1	1	82	159	845	1	1	95	122	174	0	TRUE
k__Bacteria;p__Firmicutes;c__Clostridia;o__Clostridiales;f__Ruminococcaceae;g__Ruminococcus	39	173	317	382	1192	1	75	182	262	1269	0	TRUE
k__Bacteria;p__Firmicutes;c__Clostridia;o__Clostridiales;f__Ruminococcaceae;__	1	89	134	322	819	1	79	121	204	623	0	TRUE
k__Bacteria;p__Firmicutes;c__Clostridia;o__Clostridiales;f__Peptostreptococcaceae;g__[Clostridium]	1	1	1	1	78	1	1	1	1	1	0	TRUE
k__Bacteria;p__Firmicutes;c__Clostridia;o__Clostridiales;f__Peptostreptococcaceae;g__Clostridium	1	1	1	86	233	1	1	1	1	110	0	TRUE
k__Bacteria;p__Firmicutes;c__Clostridia;o__Clostridiales;f__Ruminococcaceae;g__Subdoligranulum	1	1	1	1	76	1	1	1	1	138	0	TRUE
k__Bacteria;p__Actinobacteria;c__Actinobacteria;o__Bifidobacteriales;f__Bifidobacteriaceae;g__Bifidobacterium	1	1	63	97	292	1	1	88	114	228	0	TRUE
k__Bacteria;p__Firmicutes;c__Clostridia;o__Clostridiales;f__Veillonellaceae;g__Phascolarctobacterium	1	1	1	46	127	1	1	1	103	151	0	TRUE
k__Bacteria;p__Firmicutes;c__Clostridia;o__Clostridiales;f__[Mogibacteriaceae];g__	1	1	1	1	40	1	1	1	1	141	0	TRUE
k__Bacteria;p__Firmicutes;c__Clostridia;o__Clostridiales;f__Lachnospiraceae;g__[Ruminococcus]	1	84	173	341	638	1	1	65	139	519	0	TRUE
k__Bacteria;p__Firmicutes;c__Erysipelotrichi;o__Erysipelotrichales;f__Erysipelotrichaceae;g__	1	36	70	122	200	1	1	1	61	264	0	TRUE
k__Bacteria;p__Firmicutes;c__Erysipelotrichi;o__Erysipelotrichales;f__Erysipelotrichaceae;g__Clostridium	1	1	1	1	59	1	1	1	1	1	0	TRUE
k__Bacteria;p__Firmicutes;c__Erysipelotrichi;o__Erysipelotrichales;f__Erysipelotrichaceae;g__Holdemania	1	1	1	1	56	1	1	1	1	35	0	TRUE
k__Bacteria;p__Firmicutes;c__Erysipelotrichi;o__Erysipelotrichales;f__Erysipelotrichaceae;g__[Eubacterium]	1	1	1	1	19	1	1	1	1	111	0	TRUE
k__Bacteria;p__Proteobacteria;c__Alphaproteobacteria;o__RF32;f__;g__	1	1	1	1	83	1	1	1	42	249	0	TRUE
k__Bacteria;p__Proteobacteria;c__Betaproteobacteria;o__Burkholderiales;f__Alcaligenaceae;g__Sutterella	1	1	81	98	469	1	21	55	84	492	0	TRUE
k__Bacteria;p__Proteobacteria;c__Betaproteobacteria;o__Burkholderiales;f__Oxalobacteraceae;g__Herbaspirillum	1	1	1	1	82	1	1	1	1	4	0	TRUE
k__Bacteria;p__Proteobacteria;c__Deltaproteobacteria;o__Desulfovibrionales;f__Desulfovibrionaceae;g__	1	1	1	1	15	1	1	1	1	44	0	TRUE
k__Bacteria;p__Proteobacteria;c__Deltaproteobacteria;o__Desulfovibrionales;f__Desulfovibrionaceae;g__Bilophila	1	1	81	119	170	1	1	1	27	105	0	TRUE
k__Bacteria;p__Proteobacteria;c__Deltaproteobacteria;o__Desulfovibrionales;f__Desulfovibrionaceae;g__Desulfovibrio	1	1	1	1	208	1	1	1	35	198	0	TRUE
k__Bacteria;p__Proteobacteria;c__Gammaproteobacteria;o__Enterobacteriales;f__Enterobacteriaceae;g__Shigella	1	1	1	31	108	1	1	1	37	3025	0	TRUE
k__Bacteria;p__Proteobacteria;c__Gammaproteobacteria;o__Pasteurellales;f__Pasteurellaceae;__	1	1	1	74	145	1	1	52	88	127	0	TRUE
k__Bacteria;p__Firmicutes;c__Clostridia;o__Clostridiales;f__Peptostreptococcaceae;__	1	1	52	137	240	1	1	27	120	208	0	TRUE
k__Bacteria;p__Firmicutes;c__Clostridia;o__Clostridiales;f__Lachnospiraceae;g__Dorea	58	117	242	319	517	1	80	187	271	553	0	TRUE
k__Bacteria;p__Firmicutes;c__Clostridia;o__Clostridiales;f__Lachnospiraceae;g__Ruminococcus	1	1	1	63	151	1	1	1	1	116	0	TRUE
k__Bacteria;p__Firmicutes;c__Clostridia;o__Clostridiales;f__Lachnospiraceae;g__Roseburia	126	411	621	945	2458	37	189	321	877	1753	0	TRUE
k__Bacteria;p__Actinobacteria;c__Coriobacteriia;o__Coriobacteriales;f__Coriobacteriaceae;g__Adlercreutzia	1	1	1	77	165	1	1	1	1	165	0	TRUE
k__Bacteria;p__Actinobacteria;c__Coriobacteriia;o__Coriobacteriales;f__Coriobacteriaceae;g__Collinsella	1	1	1	48	72	1	1	1	28	120	0	TRUE
k__Bacteria;p__Actinobacteria;c__Coriobacteriia;o__Coriobacteriales;f__Coriobacteriaceae;g__Eggerthella	1	1	1	1	25	1	1	1	1	64	0	TRUE
k__Bacteria;p__Bacteroidetes;c__Bacteroidia;o__Bacteroidales;f__Bacteroidaceae;g__Bacteroides	523	2710	4862	8311	28526	495	1662	2891	3996	11468	0	TRUE
k__Bacteria;p__Bacteroidetes;c__Bacteroidia;o__Bacteroidales;f__Porphyromonadaceae;g__Parabacteroides	1	1	63	174	540	1	1	59	150	612	0	TRUE
k__Bacteria;p__Bacteroidetes;c__Bacteroidia;o__Bacteroidales;f__Prevotellaceae;g__Prevotella	1	1	1	81	26450	1	1	173	5993	14374	0	TRUE
k__Bacteria;p__Bacteroidetes;c__Bacteroidia;o__Bacteroidales;f__Rikenellaceae;g__	1	1	1	98	235	1	1	1	1	82	0	TRUE
k__Bacteria;p__Bacteroidetes;c__Bacteroidia;o__Bacteroidales;f__[Barnesiellaceae];__	1	1	1	1	61	1	1	1	1	88	0	TRUE
k__Bacteria;p__Bacteroidetes;c__Bacteroidia;o__Bacteroidales;f__[Barnesiellaceae];g__Barnesiella	1	1	1	1	64	1	1	1	1	81	0	TRUE
k__Bacteria;p__Bacteroidetes;c__Bacteroidia;o__Bacteroidales;f__[Odoribacteraceae];g__Butyricimonas	1	1	1	1	74	1	1	1	1	55	0	TRUE
k__Bacteria;p__Bacteroidetes;c__Bacteroidia;o__Bacteroidales;f__[Odoribacteraceae];g__Odoribacter	1	1	62	110	257	1	1	79	143	195	0	TRUE
k__Bacteria;p__Bacteroidetes;c__Bacteroidia;o__Bacteroidales;f__[Paraprevotellaceae];g__Paraprevotella	1	1	1	41	306	1	1	1	1	110	0	TRUE
k__Bacteria;p__Firmicutes;c__Bacilli;o__Bacillales;f__Bacillaceae;__	1	1	1	1	85	1	1	1	1	1	0	TRUE
k__Bacteria;p__Firmicutes;c__Bacilli;o__Lactobacillales;f__Streptococcaceae;g__Streptococcus	1	1	50	87	343	1	1	27	104	248	0	TRUE
k__Bacteria;p__Firmicutes;c__Bacilli;o__Turicibacterales;f__Turicibacteraceae;g__Turicibacter	1	1	18	93	172	1	1	1	1	105	0	TRUE
k__Bacteria;p__Firmicutes;c__Clostridia;o__Clostridiales;__;__	1	1	1	129	288	1	1	75	106	199	0	TRUE
k__Bacteria;p__Firmicutes;c__Clostridia;o__Clostridiales;f__;g__	1	82	179	350	1075	1	40	217	316	800	0	TRUE
k__Bacteria;p__Firmicutes;c__Clostridia;o__Clostridiales;f__Clostridiaceae;g__Clostridium	1	1	94	123	278	1	1	27	119	167	0	TRUE
k__Bacteria;p__Firmicutes;c__Clostridia;o__Clostridiales;f__Lachnospiraceae;__	90	257	395	673	986	57	200	305	424	1038	0	TRUE
k__Bacteria;p__Firmicutes;c__Clostridia;o__Clostridiales;f__Lachnospiraceae;g__	276	497	930	1354	2164	1	237	543	637	1461	0	TRUE
k__Bacteria;p__Firmicutes;c__Clostridia;o__Clostridiales;f__Lachnospiraceae;g__Anaerostipes	1	1	51	131	289	1	1	1	44	256	0	TRUE
k__Bacteria;p__Firmicutes;c__Clostridia;o__Clostridiales;f__Lachnospiraceae;g__Blautia	85	308	646	933	1466	1	198	392	622	1780	0	TRUE
k__Bacteria;p__Firmicutes;c__Clostridia;o__Clostridiales;f__Lachnospiraceae;g__Coprococcus	1	196	310	599	974	1	93	240	425	916	0	TRUE
k__Bacteria;p__Firmicutes;c__Clostridia;o__Clostridiales;f__Lachnospiraceae;g__Defluviitalea	1	1	1	1	81	1	1	1	1	172	0	TRUE
k__Bacteria;p__Actinobacteria;c__Coriobacteriia;o__Coriobacteriales;f__Coriobacteriaceae;g__	1	1	1	1	55	1	1	1	1	6	0	TRUE
k__Bacteria;p__Firmicutes;c__Clostridia;o__Clostridiales;f__Lachnospiraceae;g__Lachnobacterium	1	1	1	1	139	1	1	1	1	87	0	TRUE
k__Bacteria;p__Firmicutes;c__Clostridia;o__Clostridiales;f__Lachnospiraceae;g__Lachnospira	1	108	134	338	833	1	43	169	306	423	0	TRUE
k__Bacteria;p__Verrucomicrobia;c__Verrucomicrobiae;o__Verrucomicrobiales;f__Verrucomicrobiaceae;g__Akkermansia	1	1	1	1	73	1	1	1	21	83	0	TRUE
